# Supplementary material for: Effects of image homogeneity on stenosis visualization at 7 T in a coronary artery phantom study: With and without B1-shimming and parallel transmission
Source: PLoS One. 2022 Jun 29;17(6):e0270689. doi: 10.1371/journal.pone.0270689 (PMC9242506; doi:10.1371/journal.pone.0270689)
Supplement: S1 Data — (XLSX) [file pone.0270689.s001.xlsx]

## Sheet: Blatt1
Original data
Observer ratings Gd-DOTA dilution series: Likert-Scale
	Reader 1
		Concentration A	Concentration B	Concentration C	NACL
	1	7	6	5	1
	2	6	7	6	1
	3	7	6	6	1
	4	7	6	5	1
	5	7	6	5	1
	6	6	6	5	1
	7	7	7	5	1
	8	7	7	4	1
	9	7	7	4	1
	10	7	7	4	1
	11	7	7	5	1
	12	7	7	4	1
	13	7	7	4	1
	14	7	7	4	1
	15	6	7	4	1
	16	6	6	4	1
	Reader 2
		Concentration A	Concentration B	Concentration C	NACL
	1	7	6	4	1
	2	7	7	6	1
	3	6	6	5	2
	4	7	6	5	1
	5	6	6	4	1
	6	6	6	6	1
	7	6	6	5	1
	8	7	6	5	1
	9	7	6	5	1
	10	6	7	4	1
	11	7	7	4	1
	12	7	7	4	1
	13	7	6	4	1
	14	6	6	4	1
	15	7	7	4	1
	16	6	6	4	1
Stenosis measurements
	pTX
		0	0.2	0.4	0.6	0.8	1
	1	0	22.4	42.9	53.1	87.8	100
	2	0	18.4	42.9	62.5	87.5	100
	3	0	17	42.9	62.5	87.5	100
	4	0	19.1	39.6	68.1	87.2	100
	5	2.1	22.4	40.8	59.6	87.5	100
	6	0	22.4	39.6	64.6	85.4	100
	7	2.1	19.1	42.6	66	82.6	100
	8	0	18.8	41.7	66.7	84.8	100
	9	0	22	42.9	69.4	87.5	100
	10	0	24	42.9	67.3	85.4	100
	11	2.1	20.8	42	68.1	89.4	100
	12	0	24	44	66	84.8	100
	13	0	22	40.8	68.8	85.4	100
	14	0	20	38.8	64.6	85.4	100
	15	0	16.7	37.5	65.3	83.3	100
	sTX
		0	0.2	0.4	0.6	0.8	1
	1	0	26.4	41.7	55.8	79.7	100
	2	0	19.6	42	60.8	82	100
	3	0	20.4	44	62	81.6	100
	4	0	20.4	46.9	61.2	78.7	100
	5	0	22.4	41.7	62.5	79.2	100
	6	2	22.4	42.6	63.3	78.7	100
	7	0	20	42	62	81.3	100
	8	0	22	41.7	60.4	81.3	100
	9	0	22	41.2	63.3	83.3	100
	10	0	18	41.2	62	79.6	100
	11	0	26	45.1	58	82	100
	12	0	24	42.9	58.3	82	100
	13	0	21.6	41.2	58.8	83.7	100
	14	2	20	42	60	80.8	100
	15	2	22	42	61.2	81.6	100
SNR-Estimation
	pTX B1
			mean SNR ROI1		mean SNR ROI2		mean SNR ROI3		mean SNR ROI4		mean SNR ROI5		mean SNR ROI6
		NoiseROI1	80.834		90.7136		78.3783		61.8238		64.4519		68.568
		NoiseROI2	83.1143		93.2726		80.5893		63.568		66.2703		70.5025
		NoiseROI3	81.9479		91.9637		79.4584		62.6758		65.3402		69.513
		NoiseROI4	82.1939		92.2397		79.6969		62.864		65.5364		69.7217
			mean SNR ROI1-Circ		mean SNR ROI2-Circ		mean SNR ROI3-Circ		mean SNR ROI4-Circ		mean SNR ROI5-Circ		mean SNR ROI6-Circ		mean SNR ROI7-Circ
		NoiseROI1	63.9913		72.463		65.4122		54.518		54.8172		65.0549		60.9861
		NoiseROI2	65.7966		74.5072		67.2576		56.0562		56.3639		66.8902		62.7067
		NoiseROI3	64.8732		73.4616		66.3137		55.2694		55.5728		65.9515		61.8267
		NoiseROI4	65.0679		73.6821		66.5128		55.4354		55.7396		66.1495		62.0123
	pTX no B1
			mean SNR ROI1		mean SNR ROI2		mean SNR ROI3		mean SNR ROI4		mean SNR ROI5		mean SNR ROI6
		NoiseROI1	88.7962		92.5434		75.3633		48.2909		25.2707		70.0381
		NoiseROI2	89.3103		93.0792		75.7996		48.5706		25.4172		70.4436
		NoiseROI3	89.1044		92.8645		75.6248		48.4585		25.3585		70.2812
		NoiseROI4	89.7993		93.5888		76.2146		48.8366		25.5566		70.8293
			mean SNR ROI1-Circ		mean SNR ROI2-Circ		mean SNR ROI3-Circ		mean SNR ROI4-Circ		mean SNR ROI5-Circ		mean SNR ROI6-Circ		mean SNR ROI7-Circ
		NoiseROI1	67.3486		76.4376		67.7072		56.7269		50.1113		56.2061		66.6923
		NoiseROI2	67.7385		76.8802		68.0993		57.0554		50.4015		56.5315		67.0784
		NoiseROI3	67.5823		76.7029		67.9422		56.9238		50.2852		56.4012		66.9237
		NoiseROI4	68.1094		77.3011		68.4721		57.3678		50.6775		56.8411		67.4457
	sTX
			mean SNR ROI1		mean SNR ROI2		mean SNR ROI3		mean SNR ROI4		mean SNR ROI5		mean SNR ROI6
		NoiseROI1	39.6733		58.0347		69.2913		67.1106		67.0571		83.1836
		NoiseROI2	39.438		57.6905		68.8804		66.7126		66.6594		82.6904
		NoiseROI3	39.1447		57.2618		68.3685		66.2168		66.164		82.0759
		NoiseROI4	39.0574		57.134		68.216		66.0691		66.0164		81.8928
			mean SNR ROI1-Circ		mean SNR ROI2-Circ		mean SNR ROI3-Circ		mean SNR ROI4-Circ		mean SNR ROI5-Circ		mean SNR ROI6-Circ
		NoiseROI1	21.7236		35.4248		43.9299		44.5235		39.5144		45.3367
		NoiseROI2	21.5946		35.2146		43.6693		44.2594		39.28		45.0678
		NoiseROI3	21.4338		34.9527		43.3447		43.9304		38.988		44.7328
		NoiseROI4	21.3858		34.8747		43.2479		43.8323		38.901		44.633
